# Supplementary material for: Expect the Worst! Expectations and Social Interactive Decision Making
Source: Brain Sci. 2021 Apr 29;11(5):572. doi: 10.3390/brainsci11050572 (PMC8145296; doi:10.3390/brainsci11050572)
Supplement: Supplementary file 1 [file brainsci-11-00572-s001.zip]

Archive with 1 entries (1 files):
- brainsci-1099349-supplementary.pdf
